# Supplementary material for: The heat shock factor 20-HSF4-cellulose synthase A2 module regulates heat stress tolerance in maize
Source: Plant Cell. 2024 Apr 4;36(7):2652–67. doi: 10.1093/plcell/koae106 (PMC11218781; doi:10.1093/plcell/koae106)
Supplement: koae106_Supplementary_Data [file koae106_supplementary_data.zip]

Archive with 9 entries (9 files):
- Author_Revisions_Checklist.pdf
- tpc.23.01156Li et alSupplemental Figures.pdf
- tpc.23.01156Supplemental Data Set S1.xlsx
- tpc.23.01156Supplemental Data Set S2.xlsx
- tpc.23.01156Supplemental Data Set S3.xlsx
- tpc.23.01156Supplemental Data Set S4.xlsx
- tpc.23.01156Supplemental Data Set S5.xlsx
- tpc.23.01156Supplemental File 1.txt
- tpc.23.01156Supplemental File 2.nwk
