# Supplementary material for: The heat shock factor 20-HSF4-cellulose synthase A2 module regulates heat stress tolerance in maize
Source: Plant Cell. 2024 Apr 4;36(7):2652–67. doi: 10.1093/plcell/koae106 (PMC11218781; doi:10.1093/plcell/koae106)
Supplement: koae106_Supplementary_Data [file koae106_supplementary_data.zip › tpc.23.01156Supplemental File 2.nwk]

Supplemental File 2. alignments used for phylogenetic analysis.
(OsHsfA6:0.13967270128665831841,((((((ZmHsf31:0.17347024417910872351,OsHsfC1b:0.09645396797782346265)100:0.33610863663695517145,(OsHsfC1a:0.15390422490482327800,(ZmHsf25:0.06188129965762140944,ZmHsf23:0.09396611771212266817)99:0.14839947759788213455)100:0.18043575935929825893)77:0.08948420992862711476,AtHsfC1:1.15307190192624919867)22:0.08283334914848948516,((OsHsfC2b:0.10100528954565515805,ZmHsf28:0.16125502155662285730)100:0.18797580945785449802,(ZmHsf18:0.22324525221125751662,OsHsfC2a:0.18411806867781904673)45:0.06044443930442301716)100:0.24693111631884198665)79:0.35575375335514963782,((OsHsfB1:0.11748994377331635486,(ZmHsf21:0.02919262492401088205,ZmHsf01:0.10595194349534454992)100:0.08152183748822139364)100:0.36334571060963566369,(((((AtHsfB1:0.55433993483453225526,AtHsfB3:0.92720252024782834344)80:0.15761506192790816772,(AtHsfB2a:0.48355194162909015398,AtHsfB2b:0.49023717089442425676)77:0.16254237862741649501)82:0.36501063241433290285,(OsHsfB2b:0.12901008969247099167,((ZmHsf07:0.05096227800884989279,ZmHsf08:0.05577645645836255828)100:0.10877436494990190552,(ZmHsf10:0.14763862555804635468,OsHsfB2c:0.10751005540633122581)99:0.11107432625020897954)74:0.04318379480982650204)96:0.14795048958389916960)77:0.07887270734744578071,(((ZmHsf-19:0.23556980312626435436,OsHsfB4d:0.13551764057977802591)99:0.06752020064617209050,(OsHsfB4b:0.10477200005631505386,ZmHsf-27:0.09629867208501161069)96:0.07876470403236579543)96:0.16262686243429058663,(AtHsfB4:0.81530146995305319280,(OsHsfB4a:0.31421842346135181456,(OsHsfB4c:0.11528287628610736637,(ZmHsf30:0.05901848038600703700,ZmHsf02:0.08454534194528050273)100:0.05830993293525359861)99:0.06595337648923034479)100:0.11818874328663249440)70:0.03613766182275283262)98:0.26569706269698811774)52:0.11706217258117818103,(ZmHsf20:0.18215247214163501899,OsHsfB2a:0.08890820554571014778)100:0.26874026358166991368)64:0.13385840379811456136)99:0.34834515724893699851)39:0.07939475044072902277,((OsHsfA2a:0.12543843785347683073,ZmHsf17:0.14719797778277074474)100:0.21463296060076211824,(ZmHsf13:0.21748486868367647440,(OsHsfA2d:0.17916392325715269074,((OsHsfA2c:0.09934988990758929217,ZmHsf24:0.14173444243506624907)100:0.10450045842984573286,(((AtHsfA6b:0.28585029908958020650,AtHsfA6a:0.69837699635766914419)74:0.13209786447056912073,(AtHsfA7a:0.29993245582728261800,AtHsfA7b:0.42875189938699925785)99:0.23426253471463023836)84:0.25038151448250706155,((((AtHsfA9:0.96610524467637259871,AtHsfA2:0.51701244822918412947)65:0.18815840480165083037,(OsHsfA7:0.14858238830099651517,ZmHsf03:0.35498042371624366487)100:0.56258476372679067090)43:0.13047183592874217473,(((OsHsfA3a:0.12749115051233636531,ZmHsf06:0.12336001653447153936)100:0.50132982737799591799,AtHsfA3:0.77183042318872852050)97:0.28957153019714254594,((AtHsfA8:0.81717235232477059004,((ZmHsf14:0.03213693449658407142,ZmHsf09:0.03953466512004743388)100:0.11639079411597634539,OsHsfA9:0.17409122589874825859)100:0.50812215798655457899)42:0.11469557871372779156,(((OsHsfA1:0.09079250454716138174,(ZmHsf05:0.03961541311450345049,ZmHsf22:0.05914094675957227293)100:0.12683620460856873113)100:0.19175857097805154572,((AtHsfA1a:0.44695437461546477786,AtHsfA1d:0.35029836229169425410)95:0.13267670389148747412,(AtHsfA1e:0.18845165395852972456,AtHsfA1b:0.13902456140787841643)100:0.29288805445684779061)94:0.11744361759286139901)94:0.14451026212069473242,(((OsHsfA4d:0.14542702715205074737,(ZmHsf15:0.10304857985004479970,ZmHsf16:0.07417209456259961364)100:0.19982542675057216042)100:0.36464854984258487924,((ZmHsf26:0.15267326616585000232,OsHsfA4a:0.09663192371272788517)100:0.25716189304623260359,(AtHsfA4c:0.23772250327429936267,AtHsfA4a:0.23087041636141839018)100:0.48421315572275847039)76:0.07363535858076103446)94:0.15149180373669732247,(AtHsfA5:0.44094740720693204050,(OsHsfA5:0.15224478316739661898,ZmHsf29:0.13465707064261117631)100:0.27553498489206923461)100:0.38402735028115514426)96:0.30680485395693174455)37:0.09690564204732493581)57:0.12886315526916422569)36:0.14430089031177784076)21:0.11354636009774199401,((ZmHsf11:0.20596572758696843342,OsHsfA2e:0.10212273528890038199)100:0.15956045027473494957,(OsHsfA2b:0.10583660061621415205,ZmHsf04:0.15223743167494566131)73:0.04093775643596644226)100:0.17211311731440898098)8:0.04424109182864228995)28:0.14070537233199409410)22:0.07973679608968160804)26:0.16435196788932859846)44:0.15027958882460143442)65:0.28253434746156425028)100:0.30918797266565972715,ZmHsf12:0.24448063031154385061);
